# Supplementary material for: PAM50 Subtypes in Baseline and Residual Tumors Following Neoadjuvant Trastuzumab-Based Chemotherapy in HER2-Positive Breast Cancer: A Consecutive-Series From a Single Institution
Source: Front Oncol. 2019 Aug 6;9:707. doi: 10.3389/fonc.2019.00707 (PMC6691353; doi:10.3389/fonc.2019.00707)
Supplement: Table S1 — Changes in the expression of the 105 genes between pre-and post-treatment paired samples in patients not achieving a pathologic complete response (pCR). [file Table_1.XLSX]

## Sheet: baseline vs surgery
Gene ID	Score(d)	Fold Change	q-value(%)
GNG11	5.1375	2.68291	0
CAV1	4.71539	2.69833	0
LHFP	4.60464	2.57051	0
SFRP1	4.43355	4.15046	0
CRYAB	4.2333	3.06705	0
VIM	4.14818	1.93806	0
NT5E	3.89243	2.17312	0
MET	3.75176	2.37981	0
ZEB1	3.71813	1.8811	0
EMP3	3.61102	1.85413	0
Normal	3.60134	1.45268	0
MPP1	3.43986	1.7883	0
LumA	3.22	1.34673	0
PVRL3	3.18423	1.81511	0
ADM	3.1635	2.06678	0
ANGPTL4	3.02558	2.19515	0
EGFR	2.75796	2.02219	0
KRT5	2.62014	3.26908	0
KRT14	2.46734	2.77806	0
ERBB4	2.23309	1.73371	0.340909
MIA	2.16838	1.74012	0.340909
FABP5	2.05705	1.41733	0.651289
PIK3CA	2.02221	1.31562	0.651289
ESR1	1.80221	1.7509	1.61616
AXL	1.80041	1.33977	1.61616
RAD50	1.69876	1.22817	1.61616
KRT17	1.69433	2.03625	1.61616
PGR	1.69346	1.85785	1.61616
UCHL1	1.65837	1.3832	1.61616
FOXC1	1.64425	1.47779	1.61616
SH2B3	1.63852	1.28989	1.61616
MYC	1.55269	1.31493	1.61616
PHGDH	1.47639	1.46698	1.86253
NDRG1	1.34179	1.32621	3.3369
GAL	1.30719	1.3473	3.3369
MKI67	-5.67229	0.36175	0
EXO1	-5.66157	0.2886	0
CENPF	-5.60114	0.320916	0
BIRC5	-5.58756	0.282211	0
ANLN	-5.49007	0.244323	0
MMP11	-5.43296	0.195679	0
RRM2	-5.2443	0.307591	0
UBE2T	-5.21513	0.262414	0
CDCA1	-5.14046	0.354089	0
CDC6	-4.945	0.349895	0
CEP55	-4.92371	0.329272	0
KNTC2	-4.87637	0.430879	0
MELK	-4.80435	0.381197	0
KIF2C	-4.5006	0.417296	0
CDC20	-4.316	0.427798	0
ORC6L	-4.30579	0.43136	0
MYBL2	-4.24537	0.310428	0
CCNB1	-3.91095	0.501332	0
UBE2C	-3.71911	0.550754	0
EPCAM	-3.48551	0.553787	0
PTTG1	-3.36515	0.569212	0
ESRP1	-3.27308	0.626026	0
Her2	-3.21902	0.73861	0
ERBB2	-3.12894	0.459905	0
DSP	-3.08143	0.605907	0
CLDN7	-2.91218	0.55789	0
CCNE1	-2.86689	0.567405	0
DDR1	-2.8546	0.657891	0
ERBB3	-2.8534	0.544307	0
KRT8	-2.74509	0.579351	0
CD24	-2.73303	0.454624	0
GRHL2	-2.64294	0.690016	0
LumB	-2.61538	0.774909	0
TYMS	-2.48593	0.600172	0
SPINT2	-2.37102	0.67349	0
CLDN4	-2.25498	0.717842	0
SPINT1	-2.1959	0.716924	0
GRB7	-2.17767	0.588206	0
VAMP8	-2.16036	0.717697	0
DDIT4	-2.12594	0.738764	0
VEGFA	-2.11908	0.70739	0
RAB25	-1.86967	0.760523	0.351906
CLDN3	-1.81219	0.666946	0.351906
JUP	-1.63227	0.804911	0.651289
SLC16A3	-1.51119	0.778554	0.948617
KRT19	-1.46258	0.792252	0.948617
NAT1	-1.38102	0.685364	1.63636
PLOD1	-1.3718	0.854865	1.63636
BAG1	-1.33613	0.802603	1.63636
CXXC5	-1.09407	0.839638	3.3369
CDH3	-0.974235	0.819225	4.36364
LEPRE1	-0.961225	0.856728	4.36364
F11R	-0.91076	0.901027	4.36364
ACTR3B	-0.897387	0.910104	4.36364
TMEM158	-0.872754	0.805827	4.36364
